# Supplementary material for: Comparison of Deep Learning Tools for Optic Nerve Axon Quantification Finds Limited Generalizability Upon Independent Validation
Source: Bioengineering (Basel). 2026 May 30;13(6):647. doi: 10.3390/bioengineering13060647 (PMC13295766; doi:10.3390/bioengineering13060647)
Supplement: Supplementary file 1 [file bioengineering-13-00647-s001.zip]

Archive with 1 entries (1 files):
- bioengineering-4315628-supplementary.pdf
